# Supplementary material for: CEACAM6 as a machine learning derived immune biomarker for predicting neoadjuvant chemotherapy response in HR+/HER2− breast cancer
Source: Front Immunol. 2025 Aug 27;16:1662004. doi: 10.3389/fimmu.2025.1662004 (PMC12420257; doi:10.3389/fimmu.2025.1662004)
Supplement: Supplementary file 1 [file Table1.xlsx]

## Sheet: Sheet1
GeneSymbol
MMP11
COL10A1
TOP2A
CENPF
CDK1
KIF20A
UBE2C
CDC20
FOXA1
RACGAP1
CCNB2
PBK
MELK
RRM2
BIRC5
FOXM1
AURKA
METRN
MYBL2
RARRES1
ZNF552
NAT1
CA12
MUC1
RAB31
TSPAN1
AGR2
EEF1A2
AKR7A3
CPE
DNAJC12
CEACAM6
ASPN
CXCL9
TFF3
CCND1
ECM1
IGKC
